# Supplementary material for: Population Genomic Structure and Genome-Wide Linkage Disequilibrium in Farmed Atlantic Salmon (Salmo salar L.) Using Dense SNP Genotypes
Source: Front Genet. 2018 Dec 14;9:649. doi: 10.3389/fgene.2018.00649 (PMC6302115; doi:10.3389/fgene.2018.00649)
Supplement: Supplementary file 2 [file Table_1.XLSX]

## Sheet: Hoja1
Table S1.Number and density of SNPs per each chromosome, and MAF for the NAM, SCO and NOR populations
Chr	n SNP	SNP density	MAF
			NAM	SCO	NOR
1	2574	16.2101	0.26	0.29	0.32
2	1085	14.9326	0.25	0.29	0.32
3	803	8.73776	0.25	0.29	0.33
4	854	10.5759	0.22	0.24	0.32
5	1384	17.7345	0.25	0.29	0.31
6	940	10.8457	0.23	0.28	0.32
7	879	15.6601	0.28	0.29	0.32
8	281	11.7181	0.26	0.28	0.31
9	2118	14.964	0.27	0.29	0.32
10	1769	15.2434	0.24	0.26	0.32
11	1201	12.8463	0.28	0.30	0.32
12	1765	19.3935	0.25	0.28	0.32
13	1406	13.09	0.28	0.30	0.33
14	1587	16.9533	0.25	0.27	0.34
15	1302	12.6163	0.27	0.30	0.32
16	1389	15.887	0.27	0.30	0.31
17	749	13.1219	0.26	0.27	0.32
18	867	12.3928	0.23	0.30	0.32
19	1364	16.6321	0.25	0.28	0.32
20	1252	14.5548	0.27	0.28	0.32
21	588	10.2314	0.25	0.30	0.32
22	1294	20.5495	0.25	0.31	0.32
23	789	15.9105	0.29	0.29	0.32
24	686	14.3966	0.28	0.28	0.31
25	856	16.6959	0.26	0.29	0.32
26	398	8.38778	0.27	0.27	0.33
27	500	11.5075	0.27	0.28	0.32
28	343	8.88601	0.27	0.28	0.31
29	775	18.27	0.23	0.29	0.33
