# Supplementary material for: Population Genomic Structure and Genome-Wide Linkage Disequilibrium in Farmed Atlantic Salmon (Salmo salar L.) Using Dense SNP Genotypes
Source: Front Genet. 2018 Dec 14;9:649. doi: 10.3389/fgene.2018.00649 (PMC6302115; doi:10.3389/fgene.2018.00649)
Supplement: Supplementary file 3 [file Table_2.XLSX]

## Sheet: Hoja1
Supplementary Table S2. Estimated posterior probabilities of K, for data set of 31,978 common SNPs among three populations of Atlantic salmon.
K	LnPr(X|K)	K=1	K =2	K =3	K =4	K =5	K =6	K =7	K =8	K =9	K =10	Pr(K)
1	-4980182	-1	-399597	-555689	-653135	-704691	-717718	-739961	-743374	40677788	61512522	NaN
2	-4580586	399595	-1	-156093	-253539	-305095	-318122	-340365	-343778	41077384	61912118	NaN
3	-4424494	555687	156091	-1	-97447	-149003	-162030	-184273	-187686	41233476	62068210	NaN
4	-4327048	653133	253537	97445	-1	-51557	-64584	-86827	-90240	41330922	62165656	NaN
5	-4275492	704689	305093	149001	51555	-1	-13028	-35271	-38684	41382478	62217212	NaN
6	-4262465	717716	318120	162028	64582	13026	-1	-22244	-25657	41395505	62230239	NaN
7	-4240222	739959	340363	184271	86825	35269	22242	-1	-3414	41417748	62252482	NaN
8	-4236809	743372	343776	187684	90238	38682	25655	3412	-1	41421161	62255895	1
9	-45657971	-40677790	-41077386	-41233478	-41330924	-41382480	-41395507	-41417750	-41421163	-1	20834733	NaN
10	-66492705	-61512524	-61912120	-62068212	-62165658	-62217214	-62230241	-62252484	-62255897	-20834735	-1	NaN
